# Supplementary material for: Towards environmental detection of Chagas disease vectors and pathogen
Source: Sci Rep. 2022 Jun 14;12:9849. doi: 10.1038/s41598-022-14051-x (PMC9194887; doi:10.1038/s41598-022-14051-x)
Supplement: Supplementary file 1 — Supplementary Information 1. [file 41598_2022_14051_MOESM1_ESM.xlsx]

## Sheet: Standard Curves
Rhodnius prolixus Detection
Fluor	Sample	Cq	SQ	Target
FAM	STD_1	17.88	1393.8	12S rRNA
FAM	STD_1	17.93	1393.8	12S rRNA
FAM	STD_1	17.88	1393.8	12S rRNA
FAM	STD_1	17.68	1393.8	12S rRNA
FAM	STD_1	17.85	1393.8	12S rRNA
FAM	STD_1	17.01	1393.8	12S rRNA
FAM	STD_1	17.87	1393.8	12S rRNA
FAM	STD_1	17.26	1393.8	12S rRNA
FAM	STD_1	17.64	1393.8	12S rRNA
FAM	STD_2	20.73	348.45	12S rRNA
FAM	STD_2	20.69	348.45	12S rRNA
FAM	STD_2	20.88	348.45	12S rRNA
FAM	STD_2	20.81	348.45	12S rRNA
FAM	STD_2	20.43	348.45	12S rRNA
FAM	STD_2	20.27	348.45	12S rRNA
FAM	STD_2	20.65	348.45	12S rRNA
FAM	STD_2	20.4	348.45	12S rRNA
FAM	STD_2	20.72	348.45	12S rRNA
FAM	STD_3	22.88	87.1125	12S rRNA
FAM	STD_3	22.97	87.1125	12S rRNA
FAM	STD_3	22.42	87.1125	12S rRNA
FAM	STD_3	22.05	87.1125	12S rRNA
FAM	STD_3	22.99	87.1125	12S rRNA
FAM	STD_3	23.13	87.1125	12S rRNA
FAM	STD_3	22.62	87.1125	12S rRNA
FAM	STD_3	22.93	87.1125	12S rRNA
FAM	STD_3	22.04	87.1125	12S rRNA
FAM	STD_4	24.19	21.7781	12S rRNA
FAM	STD_4	24.75	21.7781	12S rRNA
FAM	STD_4	24.16	21.7781	12S rRNA
FAM	STD_4	24.27	21.7781	12S rRNA
FAM	STD_4	24.07	21.7781	12S rRNA
FAM	STD_4	24.79	21.7781	12S rRNA
FAM	STD_4	24.7	21.7781	12S rRNA
FAM	STD_4	24.61	21.7781	12S rRNA
FAM	STD_4	24.03	21.7781	12S rRNA
FAM	STD_5	28.19	1.1577	12S rRNA
FAM	STD_5	27.75	1.1577	12S rRNA
FAM	STD_5	28.16	1.1577	12S rRNA
FAM	STD_5	27.27	1.1577	12S rRNA
FAM	STD_5	28.07	1.1577	12S rRNA
FAM	STD_5	27.79	1.1577	12S rRNA
FAM	STD_5	27.7	1.1577	12S rRNA
FAM	STD_5	27.61	1.1577	12S rRNA
FAM	STD_5	28.03	1.1577	12S rRNA
FAM	STD_6	32.19	0.0723562	12S rRNA
FAM	STD_6	31.75	0.0723562	12S rRNA
FAM	STD_6	32.16	0.0723562	12S rRNA
FAM	STD_6	32.27	0.0723562	12S rRNA
FAM	STD_6	32.07	0.0723562	12S rRNA
FAM	STD_6	32.19	0.0723562	12S rRNA
FAM	STD_6	31.7	0.0723562	12S rRNA
FAM	STD_6	31.61	0.0723562	12S rRNA
FAM	STD_6	32.03	0.0723562	12S rRNA
FAM	STD_7	34.54	0.0361781	12S rRNA
FAM	STD_7	34.87	0.0361781	12S rRNA
FAM	STD_7	34.14	0.0361781	12S rRNA
FAM	STD_7	34.03	0.0361781	12S rRNA
FAM	STD_7	34.56	0.0361781	12S rRNA
FAM	STD_7	34.24	0.0361781	12S rRNA
FAM	STD_7	34.1	0.0361781	12S rRNA
FAM	STD_7	34.09	0.0361781	12S rRNA
FAM	STD_7	34.05	0.0361781	12S rRNA
FAM	STD_8	36.07	0.018089	12S rRNA
FAM	STD_8	36.15	0.018089	12S rRNA
FAM	STD_8	37.15	0.018089	12S rRNA
FAM	STD_8	37.15	0.018089	12S rRNA
FAM	STD_8	37.36	0.018089	12S rRNA
FAM	STD_8	37.04	0.018089	12S rRNA
FAM	STD_8	36	0.018089	12S rRNA
FAM	STD_8	37.1	0.018089	12S rRNA
FAM	STD_8	37.12	0.018089	12S rRNA
FAM	STD_9	39.99	0.00904452	12S rRNA
FAM	STD_9	NA	0.00904452	12S rRNA
FAM	STD_9	38.8	0.00904452	12S rRNA
FAM	STD_9	39.5	0.00904452	12S rRNA
FAM	STD_9	NA	0.00904452	12S rRNA
FAM	STD_9	NA	0.00904452	12S rRNA
FAM	STD_9	38.1	0.00904452	12S rRNA
FAM	STD_9	NA	0.00904452	12S rRNA
FAM	STD_9	NA	0.00904452	12S rRNA
FAM	STD_10	NA	0.00226113	12S rRNA
FAM	STD_10	NA	0.00226113	12S rRNA
FAM	STD_10	NA	0.00226113	12S rRNA
FAM	STD_10	NA	0.00226113	12S rRNA
FAM	STD_10	NA	0.00226113	12S rRNA
FAM	STD_10	NA	0.00226113	12S rRNA
FAM	STD_10	NA	0.00226113	12S rRNA
FAM	STD_10	NA	0.00226113	12S rRNA
FAM	STD_10	NA	0.00226113	12S rRNA
Trypanosoma cruzi Detection
Fluor	Sample	Cq	SQ	Target
HEX	STD_1	16.88	696.9	SatDNA
HEX	STD_1	17.93	696.9	SatDNA
HEX	STD_1	17.88	696.9	SatDNA
HEX	STD_1	17.68	696.9	SatDNA
HEX	STD_1	16.85	696.9	SatDNA
HEX	STD_1	17.01	696.9	SatDNA
HEX	STD_1	17.87	696.9	SatDNA
HEX	STD_1	17.26	696.9	SatDNA
HEX	STD_1	17.64	696.9	SatDNA
HEX	STD_2	20.73	174.225	SatDNA
HEX	STD_2	20.69	174.225	SatDNA
HEX	STD_2	20.88	174.225	SatDNA
HEX	STD_2	20.81	174.225	SatDNA
HEX	STD_2	20.43	174.225	SatDNA
HEX	STD_2	20.27	174.225	SatDNA
HEX	STD_2	20.65	174.225	SatDNA
HEX	STD_2	20.4	174.225	SatDNA
HEX	STD_2	20.72	174.225	SatDNA
HEX	STD_3	21.88	43.5562	SatDNA
HEX	STD_3	22.97	43.5562	SatDNA
HEX	STD_3	22.42	43.5562	SatDNA
HEX	STD_3	22.05	43.5562	SatDNA
HEX	STD_3	22.99	43.5562	SatDNA
HEX	STD_3	23.13	43.5562	SatDNA
HEX	STD_3	22.62	43.5562	SatDNA
HEX	STD_3	22.93	43.5562	SatDNA
HEX	STD_3	22.04	43.5562	SatDNA
HEX	STD_4	24.19	10.8891	SatDNA
HEX	STD_4	23.75	10.8891	SatDNA
HEX	STD_4	24.16	10.8891	SatDNA
HEX	STD_4	24.27	10.8891	SatDNA
HEX	STD_4	24.07	10.8891	SatDNA
HEX	STD_4	24.79	10.8891	SatDNA
HEX	STD_4	24.7	10.8891	SatDNA
HEX	STD_4	24.61	10.8891	SatDNA
HEX	STD_4	24.03	10.8891	SatDNA
HEX	STD_5	28.19	0.57885	SatDNA
HEX	STD_5	27.75	0.57885	SatDNA
HEX	STD_5	28.16	0.57885	SatDNA
HEX	STD_5	27.27	0.57885	SatDNA
HEX	STD_5	28.07	0.57885	SatDNA
HEX	STD_5	27.79	0.57885	SatDNA
HEX	STD_5	27.7	0.57885	SatDNA
HEX	STD_5	27.61	0.57885	SatDNA
HEX	STD_5	28.03	0.57885	SatDNA
HEX	STD_6	32.19	0.0361781	SatDNA
HEX	STD_6	31.75	0.0361781	SatDNA
HEX	STD_6	32.16	0.0361781	SatDNA
HEX	STD_6	32.27	0.0361781	SatDNA
HEX	STD_6	32.07	0.0361781	SatDNA
HEX	STD_6	32.19	0.0361781	SatDNA
HEX	STD_6	31.7	0.0361781	SatDNA
HEX	STD_6	31.61	0.0361781	SatDNA
HEX	STD_6	32.03	0.0361781	SatDNA
HEX	STD_7	33.54	0.018089	SatDNA
HEX	STD_7	33.87	0.018089	SatDNA
HEX	STD_7	34.14	0.018089	SatDNA
HEX	STD_7	33.03	0.018089	SatDNA
HEX	STD_7	33.56	0.018089	SatDNA
HEX	STD_7	33.24	0.018089	SatDNA
HEX	STD_7	33.1	0.018089	SatDNA
HEX	STD_7	33.09	0.018089	SatDNA
HEX	STD_7	34.05	0.018089	SatDNA
HEX	STD_8	34.07	0.00904452	SatDNA
HEX	STD_8	35.15	0.00904452	SatDNA
HEX	STD_8	35.15	0.00904452	SatDNA
HEX	STD_8	35.15	0.00904452	SatDNA
HEX	STD_8	35.36	0.00904452	SatDNA
HEX	STD_8	35.04	0.00904452	SatDNA
HEX	STD_8	35	0.00904452	SatDNA
HEX	STD_8	35.1	0.00904452	SatDNA
HEX	STD_8	35.12	0.00904452	SatDNA
HEX	STD_9	37.12	0.00452227	SatDNA
HEX	STD_9	37.08	0.00452227	SatDNA
HEX	STD_9	37.6	0.00452227	SatDNA
HEX	STD_9	37.2	0.00452227	SatDNA
HEX	STD_9	36.95	0.00452227	SatDNA
HEX	STD_9	37.12	0.00452227	SatDNA
HEX	STD_9	37.2	0.00452227	SatDNA
HEX	STD_9	37.15	0.00452227	SatDNA
HEX	STD_9	37.4	0.00452227	SatDNA
HEX	STD_10	39.99	0.00113057	SatDNA
HEX	STD_10	NA	0.000282642	SatDNA
HEX	STD_10	NA	0.00113057	SatDNA
HEX	STD_10	39.5	0.00113057	SatDNA
HEX	STD_10	NA	0.00113057	SatDNA
HEX	STD_10	NA	0.00113057	SatDNA
HEX	STD_10	NA	0.00113057	SatDNA
HEX	STD_10	NA	0.00113057	SatDNA
HEX	STD_10	NA	0.00113057	SatDNA
Multiplex Detection
Fluor	Sample	Cq	SQ	Target
FAM	STD_1	18.47	2000	12S rRNA
HEX		13.95	2000	SatDNA
FAM	STD_1	18.77	2000	12S rRNA
HEX		13.78	2000	SatDNA
FAM	STD_1	19.2	2000	12S rRNA
HEX		13.99	2000	SatDNA
FAM	STD_1	18.98	2000	12S rRNA
HEX		14.03	2000	SatDNA
FAM	STD_1	19.54	2000	12S rRNA
HEX		13.89	2000	SatDNA
FAM	STD_1	18.51	2000	12S rRNA
HEX		13.87	2000	SatDNA
FAM	STD_1	18.04	2000	12S rRNA
HEX		14.33	2000	SatDNA
FAM	STD_1	19.1	2000	12S rRNA
HEX		14.3	2000	SatDNA
FAM	STD_1	18.76	2000	12S rRNA
HEX		14.13	2000	SatDNA
FAM	STD_2	21.69	500	12S rRNA
HEX		16.5	500	SatDNA
FAM	STD_2	20.51	500	12S rRNA
HEX		16.28	500	SatDNA
FAM	STD_2	21.07	500	12S rRNA
HEX		16.22	500	SatDNA
FAM	STD_2	21.38	500	12S rRNA
HEX		16.41	500	SatDNA
FAM	STD_2	21.11	500	12S rRNA
HEX		16.42	500	SatDNA
FAM	STD_2	21.2	500	12S rRNA
HEX		16.36	500	SatDNA
FAM	STD_2	21.05	500	12S rRNA
HEX		16.66	500	SatDNA
FAM	STD_2	21.2	500	12S rRNA
HEX		16.42	500	SatDNA
FAM	STD_2	21.27	500	12S rRNA
HEX		16.38	500	SatDNA
FAM	STD_3	22.79	125	12S rRNA
HEX		18.92	125	SatDNA
FAM	STD_3	23.36	125	12S rRNA
HEX		18.69	125	SatDNA
FAM	STD_3	23.63	125	12S rRNA
HEX		18.65	125	SatDNA
FAM	STD_3	23.51	125	12S rRNA
HEX		18.63	125	SatDNA
FAM	STD_3	23.61	125	12S rRNA
HEX		18.54	125	SatDNA
FAM	STD_3	23.72	125	12S rRNA
HEX		18.67	125	SatDNA
FAM	STD_3	23.53	125	12S rRNA
HEX		19.04	125	SatDNA
FAM	STD_3	23.84	125	12S rRNA
HEX		18.76	125	SatDNA
FAM	STD_3	23.55	125	12S rRNA
HEX		18.84	125	SatDNA
FAM	STD_4	25.85	31.25	12S rRNA
HEX		20.97	31.25	SatDNA
FAM	STD_4	25.5	31.25	12S rRNA
HEX		20.98	31.25	SatDNA
FAM	STD_4	25.77	31.25	12S rRNA
HEX		20.84	31.25	SatDNA
FAM	STD_4	25.88	31.25	12S rRNA
HEX		20.88	31.25	SatDNA
FAM	STD_4	25.87	31.25	12S rRNA
HEX		20.76	31.25	SatDNA
FAM	STD_4	25.61	31.25	12S rRNA
HEX		21.05	31.25	SatDNA
FAM	STD_4	25.31	31.25	12S rRNA
HEX		21.15	31.25	SatDNA
FAM	STD_4	25.95	31.25	12S rRNA
HEX		21.09	31.25	SatDNA
FAM	STD_4	26.05	31.25	12S rRNA
HEX		21.17	31.25	SatDNA
FAM	STD_5	28.24	7.8125	12S rRNA
HEX		23.21	7.8125	SatDNA
FAM	STD_5	28.07	7.8125	12S rRNA
HEX		23.15	7.8125	SatDNA
FAM	STD_5	28.23	7.8125	12S rRNA
HEX		23.21	7.8125	SatDNA
FAM	STD_5	27.91	7.8125	12S rRNA
HEX		23.21	7.8125	SatDNA
FAM	STD_5	27.91	7.8125	12S rRNA
HEX		23.3	7.8125	SatDNA
FAM	STD_5	27.99	7.8125	12S rRNA
HEX		23.38	7.8125	SatDNA
FAM	STD_5	27.53	7.8125	12S rRNA
HEX		23.67	7.8125	SatDNA
FAM	STD_5	28.21	7.8125	12S rRNA
HEX		23.46	7.8125	SatDNA
FAM	STD_5	27.71	7.8125	12S rRNA
HEX		23.42	7.8125	SatDNA
FAM	STD_6	30.55	1.95312	12S rRNA
HEX		25.8	1.95312	SatDNA
FAM	STD_6	30.45	1.95312	12S rRNA
HEX		25.81	1.95312	SatDNA
FAM	STD_6	30.76	1.95312	12S rRNA
HEX		25.27	1.95312	SatDNA
FAM	STD_6	30.65	1.95312	12S rRNA
HEX		25.89	1.95312	SatDNA
FAM	STD_6	30.62	1.95312	12S rRNA
HEX		25.95	1.95312	SatDNA
FAM	STD_6	30.46	1.95312	12S rRNA
HEX		25.97	1.95312	SatDNA
FAM	STD_6	30.9	1.95312	12S rRNA
HEX		25.97	1.95312	SatDNA
FAM	STD_6	30.98	1.95312	12S rRNA
HEX		26.15	1.95312	SatDNA
FAM	STD_6	30.4	1.95312	12S rRNA
HEX		26.13	1.95312	SatDNA
FAM	STD_7	32.83	0.488281	12S rRNA
HEX		28.14	0.488281	SatDNA
FAM	STD_7	32.93	0.488281	12S rRNA
HEX		27.61	0.488281	SatDNA
FAM	STD_7	32.77	0.488281	12S rRNA
HEX		28.06	0.488281	SatDNA
FAM	STD_7	31.38	0.488281	12S rRNA
HEX		29.16	0.488281	SatDNA
FAM	STD_7	32.76	0.488281	12S rRNA
HEX		28.58	0.488281	SatDNA
FAM	STD_7	32.51	0.488281	12S rRNA
HEX		29.22	0.488281	SatDNA
FAM	STD_7	31.11	0.488281	12S rRNA
HEX		28.49	0.488281	SatDNA
FAM	STD_7	31.51	0.488281	12S rRNA
HEX		28.45	0.488281	SatDNA
FAM	STD_7	31.59	0.488281	12S rRNA
HEX		29.13	0.488281	SatDNA
FAM	STD_8	33.04	0.12207	12S rRNA
HEX		30.21	0.12207	SatDNA
FAM	STD_8	33.42	0.12207	12S rRNA
HEX		31.19	0.12207	SatDNA
FAM	STD_8	33.32	0.12207	12S rRNA
HEX		32.12	0.12207	SatDNA
FAM	STD_8	33.68	0.12207	12S rRNA
HEX		30.73	0.12207	SatDNA
FAM	STD_8	33.66	0.12207	12S rRNA
HEX		30.9	0.12207	SatDNA
FAM	STD_8	34.07	0.12207	12S rRNA
HEX		31.08	0.12207	SatDNA
FAM	STD_8	34.25	0.12207	12S rRNA
HEX		30.32	0.12207	SatDNA
FAM	STD_8	34.16	0.12207	12S rRNA
HEX		30.05	0.12207	SatDNA
FAM	STD_8	34.12	0.12207	12S rRNA
HEX		31	0.12207	SatDNA
FAM	STD_9	36.4	0.0305176	12S rRNA
HEX		32.58	0.0305176	SatDNA
FAM	STD_9	36	0.0305176	12S rRNA
HEX		32.23	0.0305176	SatDNA
FAM	STD_9	35.9	0.0305176	12S rRNA
HEX		33.65	0.0305176	SatDNA
FAM	STD_9	36.66	0.0305176	12S rRNA
HEX		33.11	0.0305176	SatDNA
FAM	STD_9	36.01	0.0305176	12S rRNA
HEX		32.98	0.0305176	SatDNA
FAM	STD_9	36.2	0.0305176	12S rRNA
HEX		33.02	0.0305176	SatDNA
FAM	STD_9	36.78	0.0305176	12S rRNA
HEX		33.65	0.0305176	SatDNA
FAM	STD_9	36.91	0.0305176	12S rRNA
HEX		32	0.0305176	SatDNA
FAM	STD_9	36.4	0.0305176	12S rRNA
HEX		31.78	0.0305176	SatDNA
FAM	STD_10	37.74	0.00763	12S rRNA
HEX		33.56	0.00763	SatDNA
FAM	STD_10	38.19	0.00763	12S rRNA
HEX		34.09	0.00763	SatDNA
FAM	STD_10	37.88	0.00763	12S rRNA
HEX		33.23	0.00763	SatDNA
FAM	STD_10	38.13	0.00763	12S rRNA
HEX		33.4	0.00763	SatDNA
FAM	STD_10	38.3	0.00763	12S rRNA
HEX		33.11	0.00763	SatDNA
FAM	STD_10	38.44	0.00763	12S rRNA
HEX		34.1	0.00763	SatDNA
FAM	STD_10	37.95	0.00763	12S rRNA
HEX		33.85	0.00763	SatDNA
FAM	STD_10	38.1	0.00763	12S rRNA
HEX		33.9	0.00763	SatDNA
FAM	STD_10	38.26	0.00763	12S rRNA
HEX		33.23	0.00763	SatDNA
FAM	STD_11	39.14	0.00191	12S rRNA
HEX		35.26	0.00191	SatDNA
FAM	STD_11	39.9	0.00191	12S rRNA
HEX		35.68	0.00191	SatDNA
FAM	STD_11	No Ct	0.00191	12S rRNA
HEX		36.37	0.00191	SatDNA
FAM	STD_11	39.32	0.00191	12S rRNA
HEX		35.69	0.00191	SatDNA
FAM	STD_11	38.76	0.00191	12S rRNA
HEX		35.43	0.00191	SatDNA
FAM	STD_11	No Ct	0.00191	12S rRNA
HEX		35.99	0.00191	SatDNA
FAM	STD_11	No Ct	0.00191	12S rRNA
HEX		35.88	0.00191	SatDNA
FAM	STD_11	39.06	0.00191	12S rRNA
HEX		35.74	0.00191	SatDNA
FAM	STD_11	39.11	0.00191	12S rRNA
HEX		35.44	0.00191	SatDNA
FAM	STD_12	No Ct	0.0004775	12S rRNA
HEX		37.43	0.0004775	SatDNA
FAM	STD_12	No Ct	0.0004775	12S rRNA
HEX		36.9	0.0004775	SatDNA
FAM	STD_12	No Ct	0.0004775	12S rRNA
HEX		37.31	0.0004775	SatDNA
FAM	STD_12	No Ct	0.0004775	12S rRNA
HEX		35.99	0.0004775	SatDNA
FAM	STD_12	No Ct	0.0004775	12S rRNA
HEX		36.41	0.0004775	SatDNA
FAM	STD_12	No Ct	0.0004775	12S rRNA
HEX		36.8	0.0004775	SatDNA
FAM	STD_12	No Ct	0.0004775	12S rRNA
HEX		36.06	0.0004775	SatDNA
FAM	STD_12	No Ct	0.0004775	12S rRNA
HEX		36.01	0.0004775	SatDNA
FAM	STD_12	No Ct	0.0004775	12S rRNA
HEX		36.53	0.0004775	SatDNA
FAM	STD_13	No Ct	0.000119375	12S rRNA
HEX		39.14	0.000119375	SatDNA
FAM	STD_13	No Ct	0.000119375	12S rRNA
HEX		No Ct	0.000119375	SatDNA
FAM	STD_13	No Ct	0.000119375	12S rRNA
HEX		No Ct	0.000119375	SatDNA
FAM	STD_13	No Ct	0.000119375	12S rRNA
HEX		No Ct	0.000119375	SatDNA
FAM	STD_13	No Ct	0.000119375	12S rRNA
HEX		No Ct	0.000119375	SatDNA
FAM	STD_13	No Ct	0.000119375	12S rRNA
HEX		39.9	0.000119375	SatDNA
FAM	STD_13	No Ct	0.000119375	12S rRNA
HEX		No Ct	0.000119375	SatDNA
FAM	STD_13	No Ct	0.000119375	12S rRNA
HEX		No Ct	0.000119375	SatDNA
FAM	STD_13	No Ct	0.000119375	12S rRNA
HEX		No Ct	0.000119375	SatDNA

## Sheet: Time
Sample_ID	Ct_Value_1	Ct_Value_2	Ct_Value_3	Extra_Rep1	Extra_Rep2	Extra_Rep3
Neg_5HR_Time_A1	No Ct	No Ct	No Ct
Neg_5HR_Time_A2	No Ct	No Ct	No Ct
Neg_24HR_Time_A1	No Ct	No Ct	No Ct
Neg_24HR_Time_A2	No Ct	No Ct	No Ct
Neg_5HR_Time_C1	No Ct	No Ct	No Ct
Neg_5HR_Time_C2	No Ct	No Ct	No Ct
15M_Time_A1	27.42	26.89	26.48	31.88	32.05	32.4
15M_Time_A2	No Ct	No Ct	35.83	31.01	31.44	30.89
15M_Time_B1	29.61	30.13	29.29
15M_Time_B2	29.09	29.02	27.97
15M_Time_C1	34.54	33.32	32.66
15M_Time_C2	31.75	31.55	30.6
30M_Time_A1	34.52	34.03	33.39
30M_Time_A2	36.54	36.59	34.22
30M_Time_B1	30.03	29.9	28.83
30M_Time_B2	26.13	26.31	25.28
30M_Time_C1	32.79	33.9	32.65	33.63	33.13	33.41
30M_Time_C2	No Ct	No Ct	No Ct	No Ct
1HR_Time_A1	32.76	31.53	30.84
1HR_Time_A2	26.11	26.14	25.27
1HR_Time_B1	31.7	32.78	32.59
1HR_Time_B2	32.07	32.08	30.64
1HR_Time_C1	32.95	36.74	32.18
1HR_Time_C2	28.13	37	27.39
2HR_Time_A1	32.73	31.48	31.8
2HR_Time_A2	27.57	27.44	26.54
2HR_Time_B1	32.27	31.47	30.92
2HR_Time_B2	30.43	30.58	29.38
2HR_Time_C1	37.8	31.87	30.4
2HR_Time_C2	30.67	32.17	31.85
5HR_Time_A1	27.39	27.35	26.69
5HR_Time_A2	30.56	30.79	30.51
5HR_Time_B1	27.19	26.97	26.1
5HR_Time_B2	29.48	28.57	28.48
5HR_Time_C1	29.52	29.19	28.6
5HR_Time_C2	28.74	28.56	28.05
12HR_Time_A1	27.82	28.15	27.48
12HR_Time_A2	29.37	29.69	28.68
12HR_Time_B1	25.9	25.71	24.83
12HR_Time_B2	28.87	29.54	29.15
12HR_Time_C1	29.91	30.02	38.51
12HR_Time_C2	28.92	29.17	29.25
24HR_Time_A1	26.76	27.1	27.65
24HR_Time_A2	27.48	27.21	38.18
24HR_Time_B1	24.42	24.65	23.7
24HR_Time_B2	24.97	25.17	24.21
24HR_Time_C1	28.96	28.56	28.12
24HR_Time_C2	26.94	26.95	26.83

## Sheet: Darkness
Sample_ID	Ct_Value_1	Ct_Value_2	Ct_Value_3	Extra_Rep1	Extra_Rep2	Extra_Rep3
Neg_24HR_Dark_A1	No Ct	No Ct	No Ct
Neg_24HR_Dark_A2	No Ct	No Ct	No Ct
15M_Dark_A1	30.29	29.97	31.95
15M_Dark_A2	33.44	32.7	34.36
15M_Dark_B1	32.89	32.74	34.39
15M_Dark_B2	33.34	32.4	34.18
15M_Dark_C1	32.29	32.65	36.36
15M_Dark_C2	33.14	32.22	32.67
30M_Dark_A1	32.78	33.97	35.12
30M_Dark_A2	28.13	28.32	29.8
30M_Dark_B1	33.17	32.78	34.19
30M_Dark_B2	30.57	31.24	32.4
30M_Dark_C1	35.21	33.68	35.44
30M_Dark_C2	35.85	34.63	35.29
1HR_Dark_A1	No Ct	No Ct	No Ct	31.9	32.08	32.12
1HR_Dark_A2	29.24	28.77	30.69	33.28	32.65	33.6
1HR_Dark_B1	39.77	32.73	34.68
1HR_Dark_B2	30.93	30.4	32.15
1HR_Dark_C1	31.94	31.44	34
1HR_Dark_C2	30.72	30.94	32.2
2HR_Dark_A1	31.05	30.21	31.78
2HR_Dark_A2	32.33	31.56	32.88
2HR_Dark_B1	30.76	30.96	32.27
2HR_Dark_B2	31.8	31.54	33.01
2HR_Dark_C1	28.21	28.74	29.36
2HR_Dark_C2	25.63	25.77	26.78
5HR_Dark_A1	30.12	29.82	30.96
5HR_Dark_A2	30.1	29.46	31.09
5HR_Dark_B1	29.09	29.5	31.21
5HR_Dark_B2	27.97	28.03	29.11
5HR_Dark_C1	31	30.81	32.08
5HR_Dark_C2	29.89	29.77	31.42
12HR_Dark_A1	28.32	28.52	29.85
12HR_Dark_A2	28.5	28.44	30.37
12HR_Dark_B1	28.86	29	30.39
12HR_Dark_B2	29.73	29.31	31.29
12HR_Dark_C1	28.39	28.19	29.77
12HR_Dark_C2	29.79	29.71	30.64
24HR_Dark_A1	28.86	28.3	30.23
24HR_Dark_A2	30.54	36	31.76
24HR_Dark_B1	29.19	29.03	30.52
24HR_Dark_B2	28.38	28.62	29.97
24HR_Dark_C1	27.81	27.79	29.09
24HR_Dark_C2	27.18	26.71	28.71

## Sheet: Degradation
Sample_ID	Ct_Value_1	Ct_Value_2	Ct_Value_3	Extra_Rep1
Neg_Store_A1	No Ct	No Ct	No Ct
Neg_Store_A2	No Ct	No Ct	No Ct
24HR_Store_A1	No Ct	No Ct	No Ct	No Ct
24HR_Store_A2	27.62	27.34	28.77
24HR_Store_B1	36.98	36.82	36.7
24HR_Store_B2	27.72	27.79	29.1
24HR_Store_C1	31.01	30.48	32.17
24HR_Store_C2	30.77	30.46	32.08
48HR_Store_A1	28.66	28.78	29.69
48HR_Store_A2	28.99	28.82	29.94
48HR_Store_B1	28.37	29.67	29.58
48HR_Store_B2	28.03	28.34	29.66
48HR_Store_C1	29.39	29.47	30.79
48HR_Store_C2	30.06	30.33	31.34
72HR_Store_A1	29.27	29.62	30.57
72HR_Store_A2	28.5	28.68	30
72HR_Store_B1	28.32	28.77	29.74
72HR_Store_B2	29.43	28.6	30.54
72HR_Store_C1	28.12	28.04	29.67
72HR_Store_C2	29.12	28.89	29.88
1W_Store_A1	29.81	29.74	31.02
1W_Store_A2	26.37	26.16	27.45
1W_Store_B1	27.6	27.73	29.04
1W_Store_B2	29.47	29.68	31.13
1W_Store_C1	25.91	26.23	27.1
1W_Store_C2	28.78	28.51	30.24
2W_Store_A1	27.9	27.93	29.17
2W_Store_A2	28.68	28.64	29.92
2W_Store_B1	32.23	33.61	No Ct	No Ct
2W_Store_B2	No Ct	No Ct	No Ct	No Ct
2W_Store_C1	28.33	28.35	29.81
2W_Store_C2	28.44	28.46	30.15
8W_Store_A1	No Ct	No Ct	No Ct	No Ct
8W_Store_A2	No Ct	No Ct	No Ct	No Ct
8W_Store_B1	No Ct	No Ct	No Ct	No Ct
8W_Store_B2	No Ct	No Ct	No Ct	No Ct
8W_Store_C1	No Ct	No Ct	No Ct	No Ct
8W_Store_C2	No Ct	No Ct	No Ct	No Ct

## Sheet: Temperature
Sample_ID	Ct_Value_1	Ct_Value_2	Ct_Value_3	Extra_Rep1
Neg_21_Heat_A1	No Ct	No Ct	No Ct
Neg_21_Heat_A2	No Ct	No Ct	No Ct
Neg_27_Heat_A1	No Ct	No Ct	No Ct
Neg_27_Heat_A2	No Ct	No Ct	No Ct
Neg_32_Heat_A1	No Ct	No Ct	No Ct
Neg_32_Heat_A2	No Ct	No Ct	No Ct
21_Heat_A1	32.32	33.11	32.74
21_Heat_A2	30.96	30.88	31.37
21_Heat_B1	31.08	31.14	31.5
21_Heat_B2	No Ct	No Ct	No Ct	No Ct
21_Heat_C1	31.18	30.83	31.43
21_Heat_C2	29.4	30.89	30.92
27_Heat_A1	27.53	27.48	28.03
27_Heat_A2	27.02	27.86	27.8
27_Heat_B1	28.2	27.92	28.41
27_Heat_B2	29.91	29.52	30.12
27_Heat_C1	28.1	No Ct	29.94	No Ct
27_Heat_C2	29.66	29.79	29.89
32_Heat_A1	30.9	31.4	30.89
32_Heat_A2	28.87	29.09	28.94
32_Heat_B1	30.63	31.1	30.92
32_Heat_B2	29.98	30.13	30.02
32_Heat_C1	28.41	28.87	28.58
32_Heat_C2	28.47	29.18	28.64

## Sheet: Bug Number
Sample_ID	Ct_Value_1	Ct_Value_2	Ct_Value_3	Extra_Rep1
Neg_1_Number_A1	No Ct	No Ct	No Ct
Neg_1_Number_A2	No Ct	No Ct	No Ct
Neg_2_Number_A1	No Ct	No Ct	No Ct
Neg_2_Number_A2	No Ct	No Ct	No Ct
Neg_3_Number_A1	No Ct	No Ct	No Ct
Neg_3_Number_A2	No Ct	No Ct	No Ct
1_Number_A1	35.24	37.04	No Ct	No Ct
1_Number_A2	37.1	36.16	36.04
1_Number_B1	31.34	32.04	31.62
1_Number_B2	34.89	35.48	35.25
1_Number_C1	35.76	37.14	33.85
1_Number_C2	35.99	35.04	34.92
5_Number_A1	30.02	30.16	29.48
5_Number_A2	30.05	29.47	29.74
5_Number_B1	31.11	31.19	31.15
5_Number_B2	31.71	32.29	32.03
5_Number_C1	30.92	30.69	30.93
5_Number_C2	28.36	28.21	28.91
25_Number_A1	26.58	26.68	26.56
25_Number_A2	25.22	25.83	25.73
25_Number_B1	27.74	27.98	27.66
25_Number_B2	28.02	28.06	28.26
25_Number_C1	27.52	27.38	27.53
25_Number_C2	27.64	27.69	27.81

## Sheet: Feeding Status
Sample_ID	Ct_Value_1	Ct_Value_2	Ct_Value_3	Extra_Rep1	Extra_Rep2	Extra_Rep3
Neg_24HR_Fed/Number_A1	No Ct	No Ct	No Ct
Neg_24HR_Fed/Number_A2	36.17	No Ct	34.12	36.25
Unfed_Fed_A1	36.14	No Ct	36.22	No Ct
Unfed_Fed_A2	No Ct	No Ct	No Ct
Unfed_Fed_B1	No Ct	No Ct	No Ct
Unfed_Fed_B2	No Ct	No Ct	No Ct
Unfed_Fed_C1	No Ct	37.67	No Ct	No Ct	35.33
Unfed_Fed_C2	35.88	38.32	No Ct	No Ct	No Ct
Fed_Fed_A1	30.84	30.97	30.27
Fed_Fed_A2	30.34	29.33	29.83
Fed_Fed_B1	27.24	27.19	27.34
Fed_Fed_B2	28.25	28.34	28.52
Fed_Fed_C1	30.04	29.36	30.15
Fed_Fed_C2	29.69	29.24	28.65

## Sheet: Field Specimens
ID_Number	12S_rRNA_Rep1	12S_rRNA_Rep2	12S_rRNA_Rep3	12S_rRNA_Rep4	12S_rRNA_Rep5	12S_rRNA_Rep6	12S_rRNA_Rep7	Sat_DNA_Rep1	Sat_DNA_Rep2	Sat_DNA_Rep3	Sat_DNA_Rep4
A1	No Ct	No Ct	No Ct					No Ct	No Ct	No Ct
A2	No Ct	No Ct	No Ct					No Ct	No Ct	No Ct
A3	No Ct	No Ct	No Ct					No Ct	No Ct	No Ct
A4	No Ct	No Ct	No Ct					No Ct	No Ct	No Ct
A5	No Ct	No Ct	No Ct					No Ct	No Ct	No Ct
A6	No Ct	No Ct	No Ct					No Ct	No Ct	No Ct
A7	No Ct	No Ct	No Ct					No Ct	No Ct	No Ct
A8	No Ct	No Ct	No Ct					No Ct	No Ct	No Ct
A9	No Ct	No Ct	No Ct					No Ct	No Ct	No Ct
A10	No Ct	No Ct	No Ct					No Ct	No Ct	No Ct
A11	No Ct	No Ct	No Ct					No Ct	No Ct	No Ct
A12	No Ct	No Ct	No Ct					No Ct	No Ct	No Ct
A13	No Ct	No Ct	No Ct					No Ct	No Ct	No Ct
A14	No Ct	No Ct	No Ct					No Ct	No Ct	No Ct
A15	No Ct	No Ct	No Ct					No Ct	No Ct	No Ct
A16	No Ct	No Ct	No Ct					No Ct	No Ct	No Ct
A17	No Ct	No Ct	No Ct					No Ct	No Ct	No Ct
A18	No Ct	No Ct	No Ct					No Ct	No Ct	No Ct
A19	No Ct	No Ct	No Ct					No Ct	No Ct	No Ct
A20	No Ct	No Ct	No Ct					No Ct	No Ct	No Ct
A21	No Ct	No Ct	No Ct					No Ct	No Ct	No Ct
A22	No Ct	No Ct	No Ct					No Ct	No Ct	No Ct
A23	No Ct	No Ct	No Ct					No Ct	No Ct	No Ct
A24	No Ct	No Ct	No Ct					No Ct	No Ct	No Ct
A25	No Ct	No Ct	No Ct					No Ct	No Ct	No Ct
A26	No Ct	No Ct	No Ct					No Ct	No Ct	No Ct
A27	No Ct	No Ct	No Ct					No Ct	No Ct	No Ct
A28	No Ct	No Ct	No Ct					No Ct	No Ct	No Ct
A29	No Ct	No Ct	No Ct					No Ct	No Ct	No Ct
A30	No Ct	No Ct	No Ct					No Ct	No Ct	No Ct
1	No Ct	No Ct	No Ct	No Ct	No Ct	No Ct		No Ct	37.43	37.55
2	33.63	35.68	No Ct	34.29	35.89	33.84		33.01	32.88	32.71
3	No Ct	No Ct	No Ct	No Ct	No Ct	No Ct	No Ct	No Ct	No Ct	No Ct
4	19.56	19.66	19.02	20.69	20.61	20.04		29.16	28.87	29.19
5	No Ct	No Ct	33.07	36	36.49	37	35	35.23	36.73	38.05
6	22	21.84	22.2	22.91				31.72	31.47	31.65	31.52
7	30.33	30.81	30.12	32				38.37	35.39	35.81	37.81
8	36.87	34.32	35.73	38.43				No Ct	37.98	35.98	No Ct
9	32.08	32.96	31.56	32.96				37.18	No Ct	36.5	No Ct
10	22.2	21.25	21.33	22.48				31.07	30.31	31.17	30.84
11	28.66	28.46	28.39	29.6				29.84	30.36	30.12	30.78
12	31.27	No Ct	No Ct	No Ct				31.25	No Ct	No Ct	No Ct
13	30.48	30.98	32.72	32.55				29.01	29.12	29.6	30.71
14	31.95	32.24	32.08	33.25				37.65	No Ct	37.8	38.23
15	No Ct	No Ct	No Ct	No Ct				36.98	No Ct	35.93	No Ct
16	No Ct	No Ct	No Ct	No Ct				38.72	38.16	No Ct	39.65
17	No Ct	No Ct	No Ct	28.94				No Ct	No Ct	No Ct	No Ct
18	21.67	21.74	21.52	22.79				29.61	29.75	39.36	30.26
19	No Ct	No Ct	No Ct	No Ct				38.29	38.77	No Ct	38.83
20	34.19	33.72	33.63	35.48				32.89	33.79	32.7	35.7
21	No Ct	No Ct	36.26	39.86				35.66	36.91	36.26	38.76
22	No Ct	No Ct	No Ct	No Ct				34.47	36.2	No Ct	35.8
23	No Ct	No Ct	No Ct	No Ct				38.53	38.84	38.92	38
24	32.79	32.83	32.15	31.41				34.92	34.53	32.65	35.82
25	No Ct	No Ct	No Ct	No Ct				35.47	35.52	34.08	34.8
26	No Ct	No Ct	No Ct	No Ct				33.84	35.56	34.26	34.98
27	No Ct	No Ct	No Ct	No Ct				33.87	33.81	34.12	34.71
28	20.18	20.35	20.66	22.1				32.49	32.08	34.59	34.58
29	No Ct	No Ct	No Ct	No Ct				33.93	35.01	34.22	36.17
30	No Ct	No Ct	No Ct	No Ct				37.31	35.79	36.92	No Ct
31	No Ct	No Ct	No Ct	No Ct				32.29	31.83	32.68	32.77
32	29.63	29.67	29.45	30.65				27.66	27.33	27.34	28.22
33	No Ct	36	36.91	37.73				33.9	33.72	34.03	34.56
