# Supplementary material for: Towards environmental detection of Chagas disease vectors and pathogen
Source: Sci Rep. 2022 Jun 14;12:9849. doi: 10.1038/s41598-022-14051-x (PMC9194887; doi:10.1038/s41598-022-14051-x)
Supplement: Supplementary file 2 — Supplementary Information 2. [file 41598_2022_14051_MOESM2_ESM.xlsx]

## Sheet: Field Specimens
ID Number	Municipality	Location	(M.A.S.L)	Sample Location	Date of Sampling	Reported Triatomine Infestation	T. cruzi Human Infection Reported
A1	Bogotá	Prado Veraniego	2640	Living room wall	2021-09-10	No	No
A2	Bogotá	Prado Veraniego	2640	Room	2021-09-10	No	No
A3	Bogotá	Prado Veraniego	2640	TV room wall	2021-09-10	No	No
A4	Bogotá	Prado Veraniego	2640	Room	2021-09-10	No	No
A5	Bogotá	Prado Veraniego	2640	Room	2021-09-10	No	No
A6	Bogotá	Prado Veraniego	2640	TV room wall	2021-09-10	No	No
A7	Bogotá	Prado Veraniego	2640	TV room wall	2021-09-10	No	No
A8	Bogotá	Prado Veraniego	2640	Room	2021-09-10	No	No
A9	Bogotá	Prado Veraniego	2640	TV room wall	2021-09-10	No	No
A10	Bogotá	Prado Veraniego	2640	Living room wall	2021-09-10	No	No
A11	Bogotá	Prado Veraniego	2640	Living room wall	2021-09-10	No	No
A12	Bogotá	Prado Veraniego	2640	TV room wall	2021-09-10	No	No
A13	Bogotá	Prado Veraniego	2640	TV room wall	2021-09-10	No	No
A14	Bogotá	Prado Veraniego	2640	Living room wall	2021-09-10	No	No
A15	Bogotá	Prado Veraniego	2640	Living room wall	2021-09-10	No	No
A16	Bogotá	Prado Veraniego	2640	TV room wall	2021-09-10	No	No
A17	Bogotá	Prado Veraniego	2640	Room	2021-09-10	No	No
A18	Bogotá	Prado Veraniego	2640	TV room wall	2021-09-10	No	No
A19	Bogotá	Prado Veraniego	2640	Room	2021-09-10	No	No
A20	Bogotá	Prado Veraniego	2640	Room	2021-09-10	No	No
A21	Bogotá	Prado Veraniego	2640	TV room wall	2021-09-10	No	No
A22	Bogotá	Prado Veraniego	2640	TV room wall	2021-09-10	No	No
A23	Bogotá	Prado Veraniego	2640	Room	2021-09-10	No	No
A24	Bogotá	Prado Veraniego	2640	Room	2021-09-10	No	No
A25	Bogotá	Prado Veraniego	2640	TV room wall	2021-09-10	No	No
A26	Bogotá	Prado Veraniego	2640	TV room wall	2021-09-10	No	No
A27	Bogotá	Prado Veraniego	2640	Room	2021-09-10	No	No
A28	Bogotá	Prado Veraniego	2640	TV room wall	2021-09-10	No	No
A29	Bogotá	Prado Veraniego	2640	Room	2021-09-10	No	No
A30	Bogotá	Prado Veraniego	2640	Room	2021-09-10	No	No
1	Pore	Agualinda	232	Stable	2021-06-12	Yes	No
2	Pore	Agualinda	247	Hens nest	2021-06-12	Yes	No
3	Pore	Agualinda	249	Kitchen	2021-06-12	Yes	No
4	Pore	Agualinda	248	Living room wall	2021-06-12	Yes	No
5	Pore	Agualinda	246	Room	2021-06-12	Yes	No
6	Pore	Agualinda	250	Living room wall	2021-06-12	Yes	No
7	Pore	Agualinda	253	TV room wall	2021-06-12	Yes	No
8	Pore	Agualinda	251	Kitchen	2021-06-12	Yes	No
9	Pore	Agualinda	250	Room	2021-06-12	Yes	No
10	Pore	Agualinda	249	Dinning room wall	2021-06-12	Yes	No
11	Pore	Agualinda	247	Kitchen	2021-06-12	Yes	No
12	Pore	Agualinda	245	Room	2021-06-12	Yes	No
13	Pore	Agualinda	239	Living room wall	2021-06-12	Yes	No
14	Pore	Agualinda	242	Living room ceiling	2021-06-12	Yes	No
15	Pore	San Isidro	234	Hens nest	2021-06-19	Yes	No
16	Pore	San Isidro	246	Stable	2021-06-19	Yes	No
17	Pore	San Isidro	247	Living room ceiling	2021-06-19	Yes	No
18	Pore	San Isidro	255	Dinning room wall	2021-06-19	Yes	No
19	Pore	San Isidro	252	Living room wall	2021-06-19	Yes	No
20	Pore	San Isidro	259	Living room wall	2021-06-19	Yes	No
21	Pore	San Isidro	255	Living room wall	2021-06-19	Yes	No
22	Pore	San Isidro	246	Room	2021-06-19	Yes	No
23	Pore	San Isidro	248	TV room wall	2021-06-19	Yes	No
24	Pore	San Isidro	247	Living room wall	2021-06-19	Yes	No
25	Pore	San Isidro	246	Living room wall	2021-06-19	Yes	No
26	Pore	San Isidro	247	TV room wall	2021-06-19	Yes	Yes
27	Pore	San Isidro	245	Living room wall	2021-06-19	Yes	No
28	Pore	San Isidro	246	TV room wall	2021-06-19	Yes	Yes
29	Pore	San Isidro	244	Living room ceiling	2021-06-19	Yes	No
30	Pore	San Isidro	246	Living room wall	2021-06-19	Yes	No
31	Pore	San Isidro	245	TV room wall	2021-06-19	Yes	No
32	Pore	San Isidro	245	Stable	2021-06-19	Yes	No
33	Pore	San Isidro	239	Kitchen	2021-06-19	Yes	No
